# Supplementary material for: RND Efflux Systems Contribute to Resistance and Virulence of Aliarcobacter butzleri
Source: Antibiotics (Basel). 2021 Jul 6;10(7):823. doi: 10.3390/antibiotics10070823 (PMC8300790; doi:10.3390/antibiotics10070823)
Supplement: Supplementary file 1 [file antibiotics-10-00823-s001.zip]

Archive with 1 entries (1 files):
- antibiotics-1262027-supplementary.pdf
